# Supplementary material for: Human immunoglobulin G hinge regulates agonistic anti-CD40 immunostimulatory and antitumour activities through biophysical flexibility
Source: Nat Commun. 2019 Sep 27;10:4206. doi: 10.1038/s41467-019-12097-6 (PMC6765011; doi:10.1038/s41467-019-12097-6)
Supplement: Supplementary file 4 — Source Data [file 41467_2019_12097_MOESM4_ESM.xlsx]

## Sheet: Fig. 1c
	Fig. 1c OT-I/CD8+ (%)
	Group	hFCGRTg
	Ctrl IgG	1.21	3.68	1.1
	αmCD40:G1	67.9	51.8	60.6	1.93	70.8
	αmCD40:G2	76.2	0.24	79.4	68.8	71.3
	αmCD40:G3	2.23	2.47	1.19	2.23	1.4
	αmCD40:G4	16.1	43.8	12.1	74.6	63.1
	Group	FcgRα-/-
	αmCD40:G1	2.69	3.08	2.15
	αmCD40:G2	2.01	2.34	3.97
	αmCD40:G3	3.38	1.86	2.51
	αmCD40:G4	1.62	0.18	1.88

## Sheet: Fig. 1d
	Fig. 1d OT-I/CD8+ (%)
	Ctrl IgG	αmCD40:G1	αmCD40:G2	αmCD40:G3	αmCD40:G4
	5.26	0.47	91.4	5.83	0.034
	6.71	0.051	76.9	8.15	0.6
	0.83	42.4	92.4	6.07	0.15
	3.79	2.05	81.6	0.32	0.23

## Sheet: Fig. 1e
	Fig. 1e OT-I/CD8+ (%)
	Ctrl IgG	αmCD40:G2	αmCD40:G2(N297A)
	4.99	16.1	5.13
	4.87	44.6	4.42
	3.48	89.4	3.21
	1.84	74.5	0.24
	0.49	92.2	1.85

## Sheet: Fig. 1f
	Fig. 1f OT-1 cell count (x 107)
	Ctrl IgG	αmCD40:G2	αmCD40:G2(N297A)+2B6
	0.008	4.60026	0.0943447
	0.0112542	3.1222	0.824214
		5.14974	0.194783
		3.57166	0.329447
		1.33129	0.498088
			0.570163

## Sheet: Fig. 1g
	Fig. 1g OT-I/CD8+ (%)
	Group	FcgRα-/-
	Ctrl IgG	3.93	1.84	1.19	1.81	2.17
	αmCD40:G2	5.36	0.55	3.21	2.59	5.35
	Group	Fcgr2b-/-
	Ctrl IgG	1.89	0.55	0.43	1.21	1.91
	αmCD40:G2	2.29	1.62	1.39	1.74	1.76
	Group	Fcgr2b-/-hFCGR2BTg
	Ctrl IgG	2.39	3.88	2.05	2.36
	αmCD40:G2	84.1	67.2	61.8	89.8

## Sheet: Fig. 2a
	Fig. 2a OT-I/CD8+ (%)
	Ctrl IgG	αmCD40:G1(H2)	αmCD40:G2	αmCD40:G3(H2)	αmCD40:G4(H2)
	1.6	52.1	33.8	33.8	40.9
	3.86	44.3	17.8	8.56	22.5
	1.23	60.8	11.3	22.2	47.6
	1.13	25.9	43.4	44.3	63.2
	1.47	58.4	42.9	67	52.4
	0.53	15.7	22.8	57.5	54
				53.6

## Sheet: Fig. 2b
	Fig. 2b OT-1 cell count (x 107)
	Ctrl IgG	αmCD40:G2	αmCD40:G3	αmCD40:G2(H3)
	489326	16605770	605952	1423271
	628488	13206450	610909	911950
	295000	12368970	330337	791026
		5408772	254118	487845
				803529

## Sheet: Fig. 2c
	Fig. 2c OT-1 cell count (x 107)
	Ctrl IgG	αmCD40:G3	αmCD40:V11(H1)	αmCD40:V11(H3)
	489326	605952	31997470	215976
	628488	610909	52122010	1057055
	295000	330337	21844380	3854335
		254118	34436020	253846
				743750

## Sheet: Fig. 2e
	Fig. 2e OT-I/CD8+ (%)
	αhCD40 21.4.1
	Ctl IgG	G2	G3	G2(H3)	G3(H2)
	0.98	75.9	38	29.6	48.8
	1.53	82.5	46.5	44	75.8
	2.19	57.4	26.7	27.7	60.7
	1.14	73.6	1.35	20.7	38.5
	0.25	81.7	15.5	0.15	69.9
		47		25.4	62.1

## Sheet: Fig. 2f
	Fig. 2f OT-I/CD8+ (%)
	αhCD40 3.1.1
	Ctl IgG	G2	G3	G2(H3)	G3(H2)
	0.98	8.7	1.39	1.17	4.35
	1.53	6.21	1.87	1.41	13.6
	2.19	4.46	3.39	2.02	6.11
	1.14	11.6	2.18	1.43	11.9
	0.25	9.76	1.67	2.66	13.3
		5.33		0.97	7.87

[truncated: 26 more sheets: Fig. 3a, Fig. 3b, Fig. 3c, Fig. 5c, Fig. 5d, Fig. 5e, Fig. 6a, Fig. 6b, Fig. 6c, Fig. 7a, Fig. 7b, Fig. 7c, Fig. 7d, Fig. 7e, Supplementary Fig. 1a, Supplementary Fig. 1b, Supplementary Fig. 2a, Supplementary Fig. 2b, Supplementary Fig. 2c, Supplementary Fig. 3a …]
